# Supplementary material for: Integrating scRNA-seq to explore novel macrophage infiltration-associated biomarkers for diagnosis of heart failure
Source: BMC Cardiovasc Disord. 2023 Nov 16;23:560. doi: 10.1186/s12872-023-03593-1 (PMC10652463; doi:10.1186/s12872-023-03593-1)
Supplement: Supplementary file 1 — Additional file 1. [file 12872_2023_3593_MOESM1_ESM.xlsx]

## Sheet: Table S1
Supplementary Table 1. Details of the patients for the detction of CD163
Acc	Organism	Sample type	diagnosis	Sex	Age	NT-proBNP	LDL-C	cTnI	eGFR	Hypertension	DM	Smoke	CHD
sample 1	Homo sapiens	Whole blood	heart failure	Male	76	＞35000	1.35	＜0.05	44.79	√	×	×	√
sample 2	Homo sapiens	Whole blood	heart failure	Female	47	5480	4.43	0.061	104.21	√	×	×	×
sample 3	Homo sapiens	Whole blood	heart failure	Male	65	＞35000	0.61	0.29	5.23	×	×	×	√
sample 4	Homo sapiens	Whole blood	heart failure	Female	86	9860	2.2	＜0.05	28.83	√	×	×	√
sample 5	Homo sapiens	Whole blood	heart failure	Female	70	7360	1.96	0.7	66.65	√	×	×	√
sample 6	Homo sapiens	Whole blood	heart failure	Male	94	6880	1.28	＜0.05	43.81	√	×	×	√
sample 7	Homo sapiens	Whole blood	heart failure	Male	83	4460	2.32	＜0.05	78.28	√	×	×	√
sample 8	Homo sapiens	Whole blood	heart failure	Female	75	650	3.12	＜0.05	89.04	√	×	×	×
sample 9	Homo sapiens	Whole blood	heart failure	Female	65	3330	3.62	＜0.05	74.09	√	×	×	×
sample 10	Homo sapiens	Whole blood	heart failure	Female	78	1490	0.34	＜0.05	84.13	√	√	×	√
sample 11	Homo sapiens	Whole blood	heart failure	Female	64	1750	1.37	＜0.05	21.87	√	×	×	√
sample 12	Homo sapiens	Whole blood	heart failure	Female	88	18100	1.64	＜0.05	64.08	√	×	×	√
sample 13	Homo sapiens	Whole blood	heart failure	Male	48	7590	5.67	0.058	113.7	√	√	×	√
sample 14	Homo sapiens	Whole blood	heart failure	Male	78	6380	1.06	0.33	10.38	√	√	×	√
sample 15	Homo sapiens	Whole blood	heart failure	Male	80	2110	1.36	＜0.05	66.65	×	×	×	×
sample 16	Homo sapiens	Whole blood	heart failure	Male	83	4524	1.95	＜0.05	69.76	√	×	×	√
sample 17	Homo sapiens	Whole blood	heart failure	Male	79	1520	2.31	＜0.05	49.94	√	×	×	×
sample 18	Homo sapiens	Whole blood	heart failure	Female	55	1040	2.04	＜0.05	100.7	×	×	×	×
sample 19	Homo sapiens	Whole blood	heart failure	Female	80	＞35000	5.43	0.081	11.8	√	×	×	×
sample 20	Homo sapiens	Whole blood	heart failure	Male	71	3720	2.64	0.19	57.1	√	×	×	√
sample 21	Homo sapiens	Whole blood	Control	Female	70	119	2.33	＜0.05	88.51	×	×	×	√
sample 22	Homo sapiens	Whole blood	Control	Female	46	10.1	2.48	＜0.05	98.35	×	×	×	√
sample 23	Homo sapiens	Whole blood	Control	Male	78	433	1.52	＜0.05	90.99	√	×	×	√
sample 24	Homo sapiens	Whole blood	Control	Male	70	＜5	2.69	＜0.05	86.38	√	×	√	√
sample 25	Homo sapiens	Whole blood	Control	Male	54	＜5	2.43	＜0.05	108	√	√	√	√
sample 26	Homo sapiens	Whole blood	Control	Female	58	102	3.64	＜0.05	90.4	×	×	×	×
sample 27	Homo sapiens	Whole blood	Control	Female	69	24.4	2.22	0.06	94.55	√	×	×	√
sample 28	Homo sapiens	Whole blood	Control	Male	79	147	1.7	＜0.05	88.47	√	×	×	×
sample 29	Homo sapiens	Whole blood	Control	Male	65	18.2	2.52	＜0.05	79.17	×	×	×	×
sample 30	Homo sapiens	Whole blood	Control	Male	63	45.9	1.37	＜0.05	78.44	√	√	×	√
sample 31	Homo sapiens	Whole blood	Control	Female	53	14.3	3.17	＜0.05	93.63	√	×	×	×
sample 32	Homo sapiens	Whole blood	Control	Male	69	42.9	3.12	＜0.05	100.37	×	×	×	×
sample 33	Homo sapiens	Whole blood	Control	Female	60	222	1.69	＜0.05	97.66	×	×	×	×
sample 34	Homo sapiens	Whole blood	Control	Female	72	240	3.09	＜0.05	88.74	×	×	×	×
sample 35	Homo sapiens	Whole blood	Control	Male	58	243	1.67	＜0.05	93.42	√	×	√	√
sample 36	Homo sapiens	Whole blood	Control	Female	83	88.9	2.39	＜0.05	64.83	√	×	×	×
sample 37	Homo sapiens	Whole blood	Control	Female	64	28.2	1.35	＜0.05	92.32	√	×	×	×
sample 38	Homo sapiens	Whole blood	Control	Male	48	＜5	0.89	＜0.05	122.88	×	√	√	×
sample 39	Homo sapiens	Whole blood	Control	Male	75	367	1.59	＜0.05	93.16	√	×	√	√
sample 40	Homo sapiens	Whole blood	Control	Female	82	96	2.31	＜0.05	88.65	√	√	×	√

## Sheet: Table S2
Supplementary Table 2. Details of the patients for the detction of RNASE2
Acc	Organism	Sample type	diagnosis	Sex	Age	NT-proBNP	LDL-C	cTnI	eGFR	Hypertension	DM	Smoke	CHD
sample 1	Homo sapiens	Whole blood	heart failure	Male	79	1520	2.31	＜0.05	49.94	√	×	×	×
sample 2	Homo sapiens	Whole blood	heart failure	Male	83	4524	1.95	＜0.05	69.76	√	×	×	√
sample 3	Homo sapiens	Whole blood	heart failure	Male	83	4460	2.32	＜0.05	78.28	√	×	×	√
sample 4	Homo sapiens	Whole blood	heart failure	Female	65	3330	3.62	＜0.05	74.09	√	×	×	×
sample 5	Homo sapiens	Whole blood	heart failure	Male	48	7590	5.67	0.058	113.7	√	√	×	√
sample 6	Homo sapiens	Whole blood	heart failure	Female	55	1040	2.04	＜0.05	100.7	×	×	×	×
sample 7	Homo sapiens	Whole blood	heart failure	Male	80	2110	1.36	＜0.05	66.65	×	×	×	×
sample 8	Homo sapiens	Whole blood	heart failure	Male	61	190	1.89	＜0.05	118.83	×	×	√	×
sample 9	Homo sapiens	Whole blood	heart failure	Male	76	＞35000	1.35	＜0.05	44.79	√	×	×	√
sample 10	Homo sapiens	Whole blood	heart failure	Female	80	＞35000	5.43	0.081	11.8	√	×	×	×
sample 11	Homo sapiens	Whole blood	heart failure	Female	70	7360	1.96	0.7	66.65	√	×	×	√
sample 12	Homo sapiens	Whole blood	heart failure	Male	94	6880	1.28	＜0.05	43.81	√	×	×	√
sample 13	Homo sapiens	Whole blood	heart failure	Female	78	14600	1.07	1.018	84.13	×	×	×	×
sample 14	Homo sapiens	Whole blood	heart failure	Male	71	3720	2.64	0.19	57.1	√	×	×	√
sample 15	Homo sapiens	Whole blood	heart failure	Female	88	18100	1.64	＜0.05	64.08	√	×	×	√
sample 16	Homo sapiens	Whole blood	heart failure	Male	79	8.1	1.57	＜0.05	78.7	√	×	×	×
sample 17	Homo sapiens	Whole blood	heart failure	Male	80	26.5	2.77	＜0.05	47.53	√	×	√	√
sample 18	Homo sapiens	Whole blood	heart failure	Female	47	5480	4.43	0.061	104.21	√	×	×	×
sample 19	Homo sapiens	Whole blood	heart failure	Female	86	9860	2.2	＜0.05	28.83	√	×	×	√
sample 20	Homo sapiens	Whole blood	heart failure	Female	75	650	3.12	＜0.05	89.04	√	×	×	×
sample 21	Homo sapiens	Whole blood	Control	Female	53	14.3	3.17	＜0.05	93.63	√	×	×	×
sample 22	Homo sapiens	Whole blood	Control	Female	76	22.2	2.77	＜0.05	79.66	×	×	×	×
sample 23	Homo sapiens	Whole blood	Control	Male	69	42.9	3.12	＜0.05	100.37	×	×	×	×
sample 24	Homo sapiens	Whole blood	Control	Female	60	222	1.69	＜0.05	97.66	×	×	×	×
sample 25	Homo sapiens	Whole blood	Control	Female	54	143	2.14	＜0.05	97.73	×	×	×	×
sample 26	Homo sapiens	Whole blood	Control	Female	72	240	3.09	＜0.05	88.74	×	×	×	×
sample 27	Homo sapiens	Whole blood	Control	Male	58	243	1.67	＜0.05	93.42	√	×	√	√
sample 28	Homo sapiens	Whole blood	Control	Female	83	88.9	2.39	＜0.05	64.83	√	×	×	×
sample 29	Homo sapiens	Whole blood	Control	Female	64	28.2	1.35	＜0.05	92.32	√	×	×	×
sample 30	Homo sapiens	Whole blood	Control	Male	79	147	1.7	＜0.05	88.47	√	×	×	×
sample 31	Homo sapiens	Whole blood	Control	Female	70	119	2.33	＜0.05	88.51	×	×	×	√
sample 32	Homo sapiens	Whole blood	Control	Male	65	18.2	2.52	＜0.05	79.17	×	×	×	×
sample 33	Homo sapiens	Whole blood	Control	Female	46	10.1	2.48	＜0.05	98.35	×	×	×	√
sample 34	Homo sapiens	Whole blood	Control	Male	78	433	1.52	＜0.05	90.99	√	×	×	√
sample 35	Homo sapiens	Whole blood	Control	Male	70	＜5	2.69	＜0.05	86.38	√	×	√	√
sample 36	Homo sapiens	Whole blood	Control	Female	82	96	2.31	＜0.05	88.65	√	√	×	√
sample 37	Homo sapiens	Whole blood	Control	Female	69	24.4	2.22	0.06	94.55	√	×	×	√
sample 38	Homo sapiens	Whole blood	Control	Male	73	10.8	1.84	＜0.05	47.69	√	√	√	√
sample 39	Homo sapiens	Whole blood	Control	Male	75	367	1.59	＜0.05	93.16	√	×	√	√
sample 40	Homo sapiens	Whole blood	Control	Male	48	＜5	0.89	＜0.05	122.88	×	√	√	×

## Sheet: Table S3
Supplementary Table 3. Primer sequences of genes used for RT‒qPCR.
Target genes Primer sequences
CD163	5’-TTTGTCAACTTGAGTCCCTTCAC-3’(forward)
	5’-TCCCGCTACACTTGTTTTCAC-3’ (reverse)
RNASE2	5’-TGCATCGCCGTTGATAATTGT-3’(forward)
	5’-TTTACCTGGGCTCAATGGTTTG-3’ (reverse)
GAPDH	5’-GGAGCGAGATCCCTCCAAAAT-3’(forward)
	5’-GGCTGTTGTCATACTTCTCATGG-3’ (reverse)

## Sheet: Table S4
Table 1. Clinical characteristics of GSE3586
Patient Identifier (GEO)	Tissue	Sex	Age	Ethnicity	EF [%]	Diagnosis	Treatment
GSM82393	Septum-M	female	52	caucasian	N/A	NF	none reported
GSM82394	Septum-M	male	43	caucasian	N/A	NF	none reported
GSM82395	Septum-M	male	57	caucasian	N/A	NF	none reported
GSM82396	Septum-M	female	51	caucasian	N/A	NF	none reported
GSM82397	Septum-M	male	52	caucasian	N/A	NF	none reported
GSM82398	Septum-M	male	55	caucasian	N/A	NF	none reported
GSM82399	Septum-M	male	54	caucasian	N/A	NF	none reported
GSM82400	Septum-M	male	58	caucasian	N/A	NF	none reported
GSM82401	Septum-M	female	49	caucasian	N/A	NF	none reported
GSM82402	Septum-M	male	53	caucasian	N/A	NF	none reported
GSM82403	Septum-M	male	60	caucasian	N/A	NF	none reported
GSM82404	Septum-M	female	55	caucasian	N/A	NF	none reported
GSM82405	Septum-M	male	57	caucasian	N/A	NF	none reported
GSM82406	Septum-M	male	56	caucasian	N/A	NF	none reported
GSM82407	Septum-M	male	54	caucasian	N/A	NF	none reported
GSM82408	Septum-M	male	53	caucasian	25	DCM, AF	A, D, L, So
GSM82409	Septum-M	male	55	caucasian	20 (pre-LVAD)	DCM, LVAD	L, Cat
GSM82410	Septum-M	female	56	caucasian	8	DCM, MR II°	A, D, L, P, Thy
GSM82411	Septum-M	female	60	caucasian	33	DCM	A, B, D, L, P, S
GSM82412	Septum-M	male	64	caucasian	29	DCM, MR II°	A, C, D, L
GSM82413	Septum-M	male	40	caucasian	26	DCM, MR II°	A, B, L
GSM82414	Septum-M	male	47	caucasian	16	DCM	A, Am, D, L, P
GSM82415	Septum-M	male	17	caucasian	9	DCM	A, B, L
GSM82416	Septum-M	male	63	caucasian	12	DCM, DM, AF	A, B, L, S
GSM82417	Septum-M	male	52	caucasian	20	DCM, DM	A, B, L, St
GSM82418	Septum-M	female	22	caucasian	25	DCM	A, B, L, S
GSM82419	Septum-M	female	33	caucasian	35	DCM, MR II°, ICD	A, Am, B, Cat, D, L, S
GSM82420	Septum-M	female	14	caucasian	15	DCM, MR+TR III°	A, Cat, D, L
AF = permanent atrial fibrillation; AoR = aortic regurgitation; ARVD = arrhythmogenic right ventricular cardiomyopathy; AoS = aortic stenosis; EF = left ventricular ejection fraction, as determined by left ventriculography; DCM = dilative cardiomyopathy; DM = diabetes mellitus; ICD = implantable cardioverter defibrillator; LV = left ventricle; LVAD = left ventricular assist device; MR = mitral re…

## Sheet: Table S5
Table 2. Clinical characteristics of GSE116250
Characteristics	DCM (n = 37)	ICM (n = 13)	p-value
Male sex, n (%)	30 (81)	10 (77)	0.71
Age at transplant	49 ± 13	56 ± 4	0.1
Race
Caucasian, n (%)	31 (84)	13 (100)	0.32
Black/African American, n (%)	3(8)	0 (0)	0.56
unknown, n (%)	3(8)	0 (0)	0.56
Ethnicity
Not Hispanic or Latino, n (%)	26 (70)	7 (54)	0.32
Hispanic or Latino, n (%)	5 (14)	1 (8)	1
unknown, n (%)	6 (16)	4 (31)	0.42
NYHA	3.3 ± 0.6	3.3 ± 1	0.67
aLVEF (%)	18 ± 8	13 ± 5	0.09
Comorbidities
Coronary artery disease, n (%)	4 (11)	13 (100)	< 0.0001
Diabetes mellitus, n (%)	6 (16)	8 (62)	0.004
Hyperlipidemia, n (%)	8 (22)	9 (69)	0.005
aHistory of smoking, n (%)	17 (49)	8 (67)	0.33
Hypertension, n (%)	16 (43)	8 (62)	0.34
aBMI ≥ 30, n (%)	5 (16)	2(22)	0.64
Medications
Inotropes, n (%)	11 (30)	3 (23)	0.73
Statins, n (%)	10 (27)	12 (92)	< 0.0001
Antiarrhythmics, n (%)	32 (86)	12 (92)	1
Amiodarone, n (%)	11 (30)	3 (23)	0.73
Aspirin, n (%)	8 (62)	15 (41)	0.22
Beta Blockers, n (%)	20 (54)	8 (62)	0.75
ACE inhibitor, n (%)	17 (46)	8 (62)	0.52
Device Therapy
ICD, n (%)	32 (86)	8 (62)	0.1
LVAD/BiVAD, n (%)	16 (43)	4 (31)	0.52
aUnknown for some patients. Plus-minus values are means ± one SD. P-values determined by Mann-Whitney U Test or Fisher’s Exact Test (at significance levels of 0.05, 2-tailed hypothesis) where appropriate. ICD implantable cardioverter defibrillator, LVEF left ventricular ejection fraction, LVAD/BiVAD left/biventricular assist device, NYHA New York Heart Association

## Sheet: Table S6
Table 3. Clinical characteristics of GSE42955
	Microarray experiment	RT-qPCR
	DCM (n = 12)	DCM (n = 21)
Age (years)	48 ± 9	49 ± 14
Gender male (%)	100	96
NYHA class	3.5 ± 0.4	3.2 ± 0.4
BMI (kg/m2)	26 ± 4	27 ± 7
Hemoglobin (mg/mL)	13 ± 2	13 ± 2
Hematocrit (%)	40 ± 6	39 ± 6
Total cholesterol (mg/dL)	158 ± 45	136 ± 41
EF (%)	20 ± 6	22 ± 7
FS (%)	10 ± 3	12 ± 4
LVESD (mm)	71 ± 10	62 ± 10
LVEDD (mm)	79 ± 9	71 ± 10
LV mass index (g/cm2)	206 ± 52	191 ± 53
DCM, dilated cardiomyopathy; NYHA, New York Heart Association; BMI, body mass index; EF, ejection fraction; FS, fractional shortening; LVESD, left ventricular end-systolic diameter; LVEDD, left ventricular end-diastolic diameter; LV mass index, left ventricular mass index.
